# Supplementary material for: Low-Temperature Synthesis of Cu-Doped Anatase TiO2 Nanostructures via Liquid Phase Deposition Method for Enhanced Photocatalysis
Source: Materials (Basel). 2023 Jan 9;16(2):639. doi: 10.3390/ma16020639 (PMC9862325; doi:10.3390/ma16020639)
Supplement: Supplementary file 1 [file materials-16-00639-s001.zip]

Archive with 1 entries (1 files):
- materials-2110174-supplementary.pdf
